# Supplementary material for: Just ten percent of the global terrestrial protected area network is structurally connected via intact land
Source: Nat Commun. 2020 Sep 11;11:4563. doi: 10.1038/s41467-020-18457-x (PMC7486388; doi:10.1038/s41467-020-18457-x)
Supplement: Supplementary file 3 — Supplementary Data 1 [file 41467_2020_18457_MOESM3_ESM.xlsx]

## Sheet: Sheet1
Supplementary Data 1
Overview of number of protected areas, area of protected areas, and proportion of connected protected areas under three human footprint thresholds, <1, <4, and <10 per country or territory.
Country or territory	Number PAs	Area PAs (km2)	ConnIntact % HFP <1	ConnIntact % HFP <4	ConnIntact % HFP <10
"AFG"	2	669.8	0	0	0
"AGO"	13	86912.2	0	0	68.6
"ALB"	23	4859.6	0	0	1
"AND"	4	119.2	0	0	0
"ARE"	23	12475.6	0	0	66.8
"ARG"	220	233510	0.4	1.4	61.3
"ARM"	19	6778.5	0	0	13.3
"ATG"	2	30	100	100	100
"AUS"	2284	1.45446e+06	15.7	16.8	94.9
"AUT"	91	23007.6	0	0	0
"AZE"	27	8703.2	0	0	1.6
"BDI"	12	1974.7	0	3	3
"BEL"	52	5913.5	0	0	0
"BEN"	29	34099.5	0	0	21
"BFA"	49	40929.7	0	0	4.2
"BGD"	53	5290.1	1.8	1.8	49.8
"BGR"	77	44625.7	0	0	11
"BHS"	16	3170.8	0	68.9	100
"BIH"	4	692.7	0	0	0
"BLR"	101	19225.4	0	0	0.6
"BLZ"	19	8048.3	0	0	23
"BOL"	80	331004	3	16.3	98.2
"BRA"	774	2.4786e+06	44.2	51.5	90.7
"BRN"	8	2707.8	16.9	89	89
"BWA"	8	168479	0	0	100
"CAF"	16	112057	5.6	5.6	100
"CAN"	1576	1.00661e+06	15.2	23.3	93.6
"CHE"	44	3226	0	0	2.6
"CHL"	311	135812	1.9	30.3	74.5
"CHN"	1456	1.59117e+06	9	12.9	62.3
"CIV"	195	73541.9	0	0	5.8
"CMR"	34	48964.4	0	0	31.7
"COD"	30	320185	0	0	95.1
"COG"	13	139016	0	39.2	99.6
"COL"	192	167607	22	24.9	45.7
"COM"	3	168.5	100	100	100
"CRI"	30	13726	0	2.5	2.8
"CUB"	59	15762.1	0	0	0.2
"CUW"	2	44.1	0	0	0
"CYP"	9	3259.7	0	0	0
"CZE"	64	16506.1	0	0	0
"DEU"	715	124260	0	0	0
"DJI"	3	337.4	0	0	0
"DMA"	2	158.9	0	0	0
"DNK"	75	3292.6	0	0	0.5
"DOM"	57	12182.2	0	0	14.6
"DZA"	42	173376	0	0	90
"ECU"	50	46984.4	0.6	5.1	59.5
"EGY"	21	128105	10.8	10.8	80.8
"ERI"	3	5903.4	0	0	58.5
"ESH"	2	15047.6	0	0	100
"ESP"	458	138780	0	0.3	16.9
"EST"	102	6300.3	0	0	28.4
"ETH"	21	198744	0	0.4	87.6
"FIN"	287	46508.9	8.1	10.1	85.6
"FJI"	3	314.4	0	0	100
"FRA"	339	137230	0	0	2.1
"GAB"	23	58596.9	0	6.4	100
"GBR"	246	64738.6	0	0.7	6.6
"GEO"	37	5611.6	0	0	6.8
"GHA"	146	35668.5	0	0	10.8
"GIN"	63	86726	0	0	54.4
"GLP"	2	1075.9	0	0	0
"GMB"	4	399.5	0	0	0
"GNB"	23	4061.8	0	0	24.3
"GNQ"	10	5143.5	0	0	61
"GRC"	297	43791.6	0	0	6.1
"GRL"	85	897168	99.9	100	100
"GTM"	49	21364.7	0	0	63.1
"GUF"	7	44081	53.1	99.6	100
"GUM"	2	105.5	0	0	0
"GUY"	6	18323.7	74.2	100	100
"HND"	59	26220.8	0	0	20.4
"HRV"	63	20592.3	0	0	1.2
"HTI"	4	530.6	0	0	0
"HUN"	169	19006.1	0	0	0
"IDN"	367	223312	0	24.3	76.2
"IND"	417	166953	0.1	0.1	4.7
"IRL"	82	7892.3	0	0.1	0.8
"IRN"	107	138958	0	3.9	46.6
"IRQ"	4	6670.4	0	0	0
"ISL"	18	18301.2	15.3	15.8	88.2
"ISR"	25	3926	0	0	65.8
"ITA"	490	60933.2	0	0	0.1
"JAM"	8	1499.4	0	0	0
"JOR"	12	2742.1	0	0.8	49.3
"JPN"	531	98313.3	0	0	0.9
"KAZ"	75	86893.4	0	0	48.8
"KEN"	108	71457.3	0	0	43.9
"KGZ"	38	7037.1	0	0	44.5
"KHM"	25	47163.2	0	3.9	29.7
"KIR"	2	136	100	100	100
"KOR"	96	9474.7	0	0	2.8
"KWT"	11	2601.7	0	0	56.3
"LAO"	20	38363.5	0	0	11.6
"LBN"	4	232.8	0	0	0
"LBR"	6	3971.4	0	0	0
"LBY"	6	3399.4	0	0	62.5
"LCA"	2	103.3	0	0	0
"LKA"	80	19003.4	0	0	15.4
"LTU"	82	10300	0	0	0.2
"LUX"	11	1274.5	0	0	0
"LVA"	72	11130.2	0	0	4.3
"MAR"	137	124646	0	2.8	62.6
"MDA"	12	1275.3	0	0	0
"MDG"	69	32400.8	0	0	74.5
"MEX"	378	272884	0.2	1.5	44.8
"MKD"	11	2624.3	0	0	8.2
"MLI"	18	102818	0	3.8	71.8
"MMR"	36	41959.5	0	0	24.6
"MNE"	7	1447	0	0	3.3
"MNG"	95	277555	3.9	4	100
"MOZ"	24	163470	0	0	32.3
"MRT"	5	5833.9	0	0	18.2
"MTQ"	2	1044.2	100	100	100
"MUS"	2	71.5	0	0	0
"MWI"	44	26776.2	0	0.2	10.7
"MYS"	236	61370.2	0.2	11.4	76.6
"NAM"	37	311782	1.2	5.3	100
"NCL"	12	9546.2	0	21.2	100
"NER"	12	203269	11.7	11.7	64.9
"NGA"	517	119355	0	0	1.6
"NIC"	49	45102.3	0	0	75.9
"NLD"	72	3161.7	0	0.1	1.4
"NOR"	194	53197	0	0.3	90.9
"NPL"	17	34763.1	2.2	2.2	60.4
"NZL"	382	82026.2	0.9	6.3	90.7
"OMN"	6	7895	0	0	72.4
"PAK"	112	92705.4	0	0.1	8.3
"PAN"	24	15311.4	0	2.2	13.1
"PER"	99	270614	6.7	58.8	90.1
"PHL"	107	44042.7	0	14.3	30
"PLW"	2	50.6	0	0	100
"PNG"	32	13997.5	0	16	97.3
"POL"	176	123138	0	0	0.1
"PRI"	12	382	0	0	0
"PRK"	13	2945.9	0	0	17.5
"PRT"	57	20356.6	0	0	35.4
"PRY"	53	57091.7	0	0.1	54.4
"PSE"	17	442.7	0	0	0
"PYF"	2	44.3	100	100	100
"QAT"	3	1510.2	0	0	7.2
"ROU"	200	57430	0	0	1.5
"RUS"	2001	1.59318e+06	1.9	4.5	79
"RWA"	6	2297.2	0	0	0
"SAU"	26	90849.3	0	0	84.2
"SDN"	10	42083.2	0	0	10.1
"SEN"	90	49199.7	0	0	4.3
"SJM"	24	37843.8	41.8	100	100
"SLB"	5	247.7	0	100	100
"SLE"	30	6507.2	0	0	0.8
"SLV"	9	1638.9	0	0	0
"SRB"	44	6477.4	0	0	0.1
"SSD"	15	97578	0	0	99.5
"STP"	2	294.3	100	100	100
"SUR"	10	20863	20.8	52.8	100
"SVK"	41	18062.1	0	0	0
"SVN"	27	10661.6	0	0	0.7
"SWE"	293	57416.8	9.9	24.4	73.5
"SWZ"	5	711.5	0	0	0
"SYR"	5	1262.8	0	0	0
"TCD"	13	252496	0.1	10.2	31.5
"TGO"	28	15560.2	0	0	0.7
"THA"	131	96160.1	0	0.1	6.7
"TJK"	20	31632.4	0	0.6	7.4
"TKM"	19	15365.9	0	0	40.7
"TLS"	20	1871	0	0.1	3.1
"TTO"	14	1463.9	0	0	0
"TUN"	44	11986.9	0	9.2	55.9
"TUR"	14	1543.8	0	0	0
"TWN"	9	6925.1	0	0	14.6
"TZA"	234	356938	0	2.9	7.8
"UGA"	142	37079	0	0	9.8
"UKR"	242	19615.4	0	0	0.3
"URY"	17	6078.8	0	0	51.1
"USA"	3673	1153291	14.4	14.7	72.8
"UZB"	15	15169.1	0	0	49.2
"VEN"	78	489479	24.4	25.4	97.5
"VNM"	109	24175	0	0	11.6
"VUT"	8	483.3	0	0	19.2
"ZAF"	627	94936.3	0	0.1	61.4
"ZMB"	270	281764	0	0.3	95.6
"ZWE"	44	103262	0	1.2	77.9
