# Supplementary material for: Just ten percent of the global terrestrial protected area network is structurally connected via intact land
Source: Nat Commun. 2020 Sep 11;11:4563. doi: 10.1038/s41467-020-18457-x (PMC7486388; doi:10.1038/s41467-020-18457-x)
Supplement: Supplementary file 4 — Supplementary Data 2 [file 41467_2020_18457_MOESM4_ESM.xlsx]

## Sheet: Nations_3Conditions
Supplementary Data 2
Overview of the three conditions in area and as a proportion per country or territory.
Country or territory	Condition 1 km2	Condition 2 km2	Condition 3 km2	Total area (Km2)	Condition 1 (%)	Condition 2 (%)	Condition 3 (%)
Greenland	0	46503	2047994	2094497	0	2.22025	97.7798
Svalbard	0	3792	53013	56805	0	6.67547	93.3245
Suriname	183	40363	100871	141417	0.129405	28.5418	71.3288
Canada	573488	2512214	6533030	9618732	5.9622	26.1179	67.9199
Mauritania	0	373648	670887	1044535	0	35.7717	64.2283
French Guiana	29	29019	51922	80970	0.0358157	35.8392	64.125
Guyana	1713	87424	121415	210552	0.813576	41.5213	57.6651
Algeria	102449	934626	1290477	2327552	4.40158	40.1549	55.4435
Egypt	37560	443470	524080	1005110	3.7369	44.1215	52.1416
Niger	167147	420295	610207	1197649	13.9563	35.0933	50.9504
Russia	1661062	6873479	8239646	16774187	9.90249	40.9765	49.121
Libyan Arab Jamahiriya	16063	828423	779900	1624386	0.988866	50.9991	48.012
Western Sahara	297	143757	126446	270500	0.109797	53.1449	46.7453
Mali	181591	548250	525996	1255837	14.4598	43.6561	41.8841
Saudi Arabia	18477	1151672	792324	1962473	0.941516	58.6847	40.3738
Peru	162833	639686	495239	1297758	12.5473	49.2916	38.1611
Venezuela	74920	505471	333240	913631	8.20025	55.3255	36.4742
Chad	105650	704703	462050	1272403	8.30319	55.3836	36.3132
Colombia	248217	508319	386335	1142871	21.7187	44.4774	33.8039
Australia	559127	4619619	2527374	7706120	7.25562	59.9474	32.797
Papua New Guinea	0	321345	134734	456079	0	70.4582	29.5418
Brazil	1117673	4948255	2429950	8495878	13.1555	58.243	28.6015
Central African Republic	4325	445453	170880	620658	0.696841	71.7711	27.5321
Yemen	3128	321675	99939	424742	0.736447	75.7342	23.5293
Oman	579	238827	71390	310796	0.186296	76.8437	22.9701
Congo	35364	232138	76669	344171	10.2751	67.4484	22.2764
Iraq	35763	313783	90608	440154	8.12511	71.2894	20.5855
Sudan	467209	1565072	471385	2503666	18.661	62.5112	18.8278
Chile	31146	539461	131088	701695	4.43868	76.8797	18.6816
China	2345969	5286451	1739017	9371437	25.0332	56.4102	18.5566
Mongolia	7533	1285980	268281	1561794	0.48233	82.3399	17.1777
Ecuador	62081	146361	42348	250790	24.7542	58.36	16.8858
Tajikistan	12533	104890	22314	139737	8.96899	75.0624	15.9686
Brunei Darussalam	93	4121	800	5014	1.85481	82.1899	15.9553
Botswana	193	492671	90561	583425	0.0330805	84.4446	15.5223
Iceland	158	81999	13849	96006	0.164573	85.4103	14.4251
Namibia	0	708978	118669	827647	0	85.6619	14.3381
Solomon Islands	6	12232	2043	14281	0.0420139	85.6523	14.3057
Cook Islands	0	91	15	106	0	85.8491	14.1509
Gabon	8230	217910	36713	262853	3.13103	82.9019	13.9671
Jordan	3139	72950	12226	88315	3.55432	82.602	13.8436
Bolivia	86427	861461	144067	1091955	7.91489	78.8916	13.1935
United States	2164987	5950158	1220371	9335516	23.1909	63.7368	13.0723
Northern Mariana Islands	0	212	31	243	0	87.2428	12.7572
Falkland Islands (Malvinas)	0	8064	1074	9138	0	88.2469	11.7531
Tunisia	61265	76354	17715	155334	39.4408	49.1547	11.4045
Bhutan	155	35555	4524	40234	0.385246	88.3705	11.2442
Panama	19904	44536	8136	72576	27.425	61.3646	11.2103
Indonesia	558033	1056487	187853	1802373	30.961	58.6164	10.4225
Norway	2041	264420	28882	295343	0.691061	89.5298	9.77914
New Zealand	32333	203060	24516	259909	12.4401	78.1273	9.43253
Democratic Republic of the Congo	11904	2130157	185457	2327518	0.511446	91.5205	7.96802
Sweden	14413	390671	32525	437609	3.29358	89.274	7.43243
Argentina	512144	2076231	194970	2783345	18.4003	74.5948	7.00488
Iran (Islamic Republic of)	106198	1412285	106655	1625138	6.53471	86.9025	6.56283
Malaysia	62678	247474	21073	331225	18.9231	74.7148	6.36214
Kenya	172881	364811	36138	573830	30.1276	63.5748	6.29768
Honduras	17628	89186	6585	113399	15.5451	78.648	5.80693
Vanuatu	60	7369	404	7833	0.76599	94.0763	5.15767
Zambia	157441	558545	36814	752800	20.9141	74.1957	4.89028
Bahamas	14	9045	459	9518	0.14709	95.0305	4.82244
Nepal	18081	122349	7066	147496	12.2586	82.9507	4.79064
Cameroon	67605	380195	21970	469770	14.3911	80.9322	4.67676
French Polynesia	0	1022	46	1068	0	95.6929	4.30712
Paraguay	111948	267477	16969	396394	28.2416	67.4776	4.28084
Afghanistan	88482	527860	25822	642164	13.7787	82.2002	4.02109
Cambodia	52129	123686	7229	183044	28.4789	67.5717	3.94932
Finland	4127	309855	12711	326693	1.26327	94.8459	3.89081
Angola	180189	1030929	42086	1253204	14.3783	82.2635	3.35827
Burma	119991	521010	21401	662402	18.1145	78.6547	3.23082
Taiwan	14058	19204	1063	34325	40.9556	55.9476	3.09687
Mexico	335154	1567592	59058	1961804	17.084	79.9056	3.01039
Pakistan	308359	551272	24717	884348	34.8685	62.3365	2.79494
Kiribati	0	628	15	643	0	97.6672	2.33281
Costa Rica	17383	35022	1248	53653	32.3989	65.275	2.32606
Morocco	130869	264811	8337	404017	32.392	65.5445	2.06353
Ethiopia	319783	794182	21879	1135844	28.1538	69.92	1.92623
Cote d'Ivoire	207518	112478	5870	325866	63.682	34.5166	1.80135
Lao People's Democratic Republic	12326	214002	4136	230464	5.34834	92.857	1.79464
Kazakhstan	323855	2325987	42360	2692202	12.0294	86.3972	1.57343
New Caledonia	119	11336	181	11636	1.02269	97.4218	1.55552
Nicaragua	52744	71308	1883	125935	41.8819	56.6229	1.49522
Uzbekistan	59804	357412	5952	423168	14.1324	84.461	1.40653
Syrian Arab Republic	69835	113744	2583	186162	37.513	61.0995	1.3875
Turkmenistan	13892	452220	6264	472376	2.94088	95.7331	1.32606
Kyrgyzstan	30244	158565	2226	191035	15.8317	83.0031	1.16523
Liberia	28162	66701	1072	95935	29.3553	69.5273	1.11742
India	2224282	896504	31377	3152163	70.5637	28.4409	0.995412
Palestine	560	4334	38	4932	11.3544	87.8751	0.770479
Cuba	74640	26432	671	101743	73.3613	25.9792	0.659505
United Republic of Tanzania	325044	571609	5877	902530	36.0148	63.3341	0.651169
Fiji	2609	10576	84	13269	19.6624	79.7046	0.633054
Thailand	266147	243311	3113	512571	51.9239	47.4687	0.60733
Mozambique	385505	396257	4699	786461	49.0177	50.3848	0.597487
Guatemala	29231	77720	632	107583	27.1706	72.2419	0.587453
Malawi	71754	31369	387	103510	69.3208	30.3053	0.373877
Madagascar	352959	232621	1744	587324	60.0961	39.6069	0.29694
Philippines	121675	146166	775	268616	45.297	54.4145	0.288516
Micronesia, Federated States of	0	377	1	378	0	99.7354	0.26455
South Africa	273117	945042	3172	1221331	22.3622	77.378	0.259717
Somalia	290	641178	989	642457	0.0451392	99.8009	0.15394
Senegal	26505	168822	289	195616	13.5495	86.3028	0.147738
Sri Lanka	26127	38440	94	64661	40.4061	59.4485	0.145374
Turkey	275215	498439	870	774524	35.5334	64.3542	0.112327
Romania	149192	85064	252	234508	63.6192	36.2734	0.107459
Zimbabwe	79697	311051	193	390941	20.3859	79.5647	0.0493681
Viet Nam	87481	233499	80	321060	27.2476	72.7275	0.0249175
Eritrea	5	122599	26	122630	0.00407731	99.9747	0.021202
Israel	5670	17268	4	22942	24.7145	75.2681	0.0174353
Antigua and Barbuda	0	205	0	205	0	100	0
Azerbaijan	29223	55024	0	84247	34.6873	65.3127	0
Albania	9400	17570	0	26970	34.8535	65.1465	0
Armenia	12715	17573	0	30288	41.9803	58.0197	0
Bahrain	0	283	0	283	0	100	0
Barbados	39	210	0	249	15.6627	84.3373	0
Bermuda	0	50	0	50	0	100	0
Bangladesh	107272	25727	0	132999	80.6562	19.3438	0
Belize	199	21701	0	21900	0.908676	99.0913	0
Bosnia and Herzegovina	16909	36332	0	53241	31.7594	68.2406	0
Benin	33627	89543	0	123170	27.3013	72.6987	0
Bulgaria	58641	51549	0	110190	53.2181	46.7819	0
Burundi	26168	1593	0	27761	94.2617	5.73827	0
Cayman Islands	0	144	0	144	0	100	0
Comoros	761	443	0	1204	63.206	36.794	0
Cape Verde	48	1743	0	1791	2.68007	97.3199	0
Cyprus	0	8485	0	8485	0	100	0
Denmark	35017	5245	0	40262	86.9728	13.0272	0
Djibouti	0	21721	0	21721	0	100	0
Dominica	48	378	0	426	11.2676	88.7324	0
Dominican Republic	26693	20244	0	46937	56.8698	43.1302	0
Ireland	57140	11171	0	68311	83.6469	16.3531	0
Equatorial Guinea	253	26595	0	26848	0.942342	99.0577	0
Estonia	2661	42309	0	44970	5.91728	94.0827	0
El Salvador	16411	1894	0	18305	89.6531	10.3469	0
Austria	19407	65890	0	85297	22.7523	77.2477	0
Czech Republic	52435	28979	0	81414	64.4054	35.5946	0
France	306641	241305	0	547946	55.9619	44.0381	0
Gambia	9354	2637	0	11991	78.0085	21.9915	0
Georgia	16462	53663	0	70125	23.4752	76.5248	0
Ghana	192297	44442	0	236739	81.2274	18.7726	0
Grenada	0	158	0	158	0	100	0
Germany	175123	176101	0	351224	49.8608	50.1392	0
Guam	0	328	0	328	0	100	0
Greece	67583	58160	0	125743	53.7469	46.2531	0
Guinea	149794	97511	0	247305	60.5706	39.4294	0
Haiti	24457	2654	0	27111	90.2106	9.78938	0
Croatia	4700	48520	0	53220	8.83127	91.1687	0
Hungary	68010	25526	0	93536	72.71	27.29	0
Italy	143190	152916	0	296106	48.3577	51.6423	0
Japan	23389	348184	0	371573	6.29459	93.7054	0
Jamaica	4092	4696	0	8788	46.5635	53.4365	0
Korea, Democratic People's Republic of	18935	101444	0	120379	15.7295	84.2705	0
Korea, Republic of	3843	89120	0	92963	4.1339	95.8661	0
Kuwait	447	16078	0	16525	2.70499	97.295	0
Lebanon	7109	2936	0	10045	70.7715	29.2285	0
Latvia	7995	55782	0	63777	12.5359	87.4641	0
Belarus	82745	125072	0	207817	39.8163	60.1837	0
Lithuania	31027	33689	0	64716	47.9433	52.0567	0
Slovakia	16187	30948	0	47135	34.3418	65.6582	0
Liechtenstein	17	95	0	112	15.1786	84.8214	0
Martinique	173	233	0	406	42.6108	57.3892	0
Montserrat	0	45	0	45	0	100	0
The former Yugoslav Republic of Macedonia	9939	12647	0	22586	44.0051	55.9949	0
Mauritius	599	241	0	840	71.3095	28.6905	0
Niue	0	91	0	91	0	100	0
Aruba	40	48	0	88	45.4545	54.5455	0
Anguilla	0	37	0	37	0	100	0
Belgium	16861	13071	0	29932	56.331	43.669	0
Hong Kong	13	71	0	84	15.4762	84.5238	0
Faroe Islands	631	98	0	729	86.5569	13.4431	0
Andorra	76	26	0	102	74.5098	25.4902	0
Gibraltar	3	0	0	3	100	0	0
Isle of Man	294	0	0	294	100	0	0
Luxembourg	1906	573	0	2479	76.8858	23.1142	0
Macau	1	0	0	1	100	0	0
Monaco	0	9	0	9	0	100	0
Montenegro	1536	13265	0	14801	10.3777	89.6223	0
Mayotte	0	227	0	227	0	100	0
Åland Islands	0	718	0	718	0	100	0
Cocos (Keeling) Islands	0	17	0	17	0	100	0
Christmas Island	0	72	0	72	0	100	0
Nigeria	785212	115521	0	900733	87.1748	12.8252	0
Netherlands	22504	9832	0	32336	69.5943	30.4057	0
Poland	162404	151713	0	314117	51.7018	48.2982	0
Portugal	32329	54461	0	86790	37.2497	62.7503	0
Guinea-Bissau	15742	12868	0	28610	55.0227	44.9773	0
Qatar	302	8447	0	8749	3.45182	96.5482	0
Reunion	111	948	0	1059	10.4816	89.5184	0
Republic of Moldova	34268	601	0	34869	98.2764	1.72359	0
Puerto Rico	3198	2604	0	5802	55.1189	44.8811	0
Rwanda	21162	2116	0	23278	90.9099	9.09013	0
Saint Kitts and Nevis	0	133	0	133	0	100	0
Lesotho	25280	2811	0	28091	89.9932	10.0068	0
Slovenia	4502	15150	0	19652	22.9086	77.0914	0
Sierra Leone	45328	25881	0	71209	63.6549	36.3451	0
Singapore	218	0	0	218	100	0	0
Spain	201784	298073	0	499857	40.3683	59.6317	0
Saint Lucia	0	325	0	325	0	100	0
Switzerland	8106	33159	0	41265	19.6438	80.3562	0
Trinidad and Tobago	0	4925	0	4925	0	100	0
Togo	42383	10481	0	52864	80.1737	19.8263	0
Sao Tome and Principe	41	419	0	460	8.91304	91.087	0
Uganda	171292	42181	0	213473	80.2406	19.7594	0
United Kingdom	182135	53386	0	235521	77.3328	22.6672	0
Ukraine	501362	96120	0	597482	83.9125	16.0875	0
Burkina Faso	70178	209743	0	279921	25.0706	74.9294	0
Uruguay	29264	148574	0	177838	16.4554	83.5446	0
Saint Vincent and the Grenadines	0	181	0	181	0	100	0
British Virgin Islands	0	95	0	95	0	100	0
United States Virgin Islands	65	140	0	205	31.7073	68.2927	0
Swaziland	11725	5013	0	16738	70.0502	29.9498	0
Guadeloupe	321	723	0	1044	30.7471	69.2529	0
Netherlands Antilles	0	323	0	323	0	100	0
United Arab Emirates	1661	66430	0	68091	2.43938	97.5606	0
Timor-Leste	2017	9381	0	11398	17.6961	82.3039	0
Palau	0	285	0	285	0	100	0
San Marino	30	0	0	30	100	0	0
Turks and Caicos Islands	0	228	0	228	0	100	0
Serbia	48085	41588	0	89673	53.6226	46.3774	0
Holy See (Vatican City)	1	0	0	1	100	0	0
Saint Martin	0	10	0	10	0	100	0
Saint Barthelemy	26	13	0	39	66.6667	33.3333	0
Guernsey	0	32	0	32	0	100	0
Jersey	61	0	0	61	100	0	0
